# Supplementary material for: IGF2 May Enhance Placental Fatty Acid Metabolism by Regulating Expression of Fatty Acid Carriers in the Growth of Fetus and Placenta during Late Pregnancy in Pigs
Source: Genes (Basel). 2023 Apr 5;14(4):872. doi: 10.3390/genes14040872 (PMC10137774; doi:10.3390/genes14040872)
Supplement: Supplementary file 1 [file genes-14-00872-s001.zip]

Archive with 1 entries (1 files):
- genes-2228882-supplementary.pdf
